# Supplementary material for: Host-Specific Effects of Arbuscular Mycorrhizal Fungi on Two Caragana Species in Desert Grassland
Source: J Fungi (Basel). 2021 Dec 15;7(12):1077. doi: 10.3390/jof7121077 (PMC8708327; doi:10.3390/jof7121077)
Supplement: Supplementary file 1 [file jof-07-01077-s001.zip]

Archive with 1 entries (1 files):
- jof-1480709-supplementary.pdf
